# Supplementary material for: Simultaneous Pretreatment of Aspirin and Omega-3 Fatty Acid Attenuates Nuclear Factor-κB Activation in a Murine Model with Ventilator-Induced Lung Injury
Source: Nutrients. 2021 Jun 30;13(7):2258. doi: 10.3390/nu13072258 (PMC8308446; doi:10.3390/nu13072258)
Supplement: Supplementary file 1 [file nutrients-13-02258-s001.zip]

Archive with 1 entries (1 files):
- nutrients-1263935-supplementary.pdf
